# Supplementary material for: Insights from COVID-19: Reflecting on the Promotion of Long-Term Health Policies in China
Source: Int J Environ Res Public Health. 2023 Feb 7;20(4):2889. doi: 10.3390/ijerph20042889 (PMC9957391; doi:10.3390/ijerph20042889)
Supplement: Supplementary file 1 [file ijerph-20-02889-s001.zip]

Archive with 1 entries (1 files):
- ijerph-2170181-supplementary.pdf
